# Supplementary material for: GSK-3β Regulates Tumor Stemness and Immune-Related Pathways in Triple-Negative Breast Cancer: A Bioinformatics and Experimental Validation Study
Source: Breast J. 2025 Nov 20;2025:5943807. doi: 10.1155/tbj/5943807 (PMC12660618; doi:10.1155/tbj/5943807)
Supplement: Supporting Information 2 — Table S1: twenty-four overlapping genes of differentially expressed genes, cancer stem cell-related genes, and immune-related genes associated with GSK-3β in TNBC. [file 5943807.f2.xlsx]

## Sheet: Supplementary Table 1
Table S1 Twenty-four overlapping genes of differentially expressed genes, cancer stem cell-related genes, and immune-related genes associated with GSK-3β in TNBC
	logFC	AveExpr	t	P.Value	adj.P.Val	B	change
GSK3β	-1.04807	4.09553	-14.2349	2.02e-26	4.04e-22	48.9225	Down
EP300	-1.00721	5.00875	-7.21217	8.3e-11	8.24e-09	14.3123	Down
PTPN11	-0.977622	6.09329	-7.19214	9.17e-11	8.96e-09	14.2169	Down
MAPK1	-0.841383	6.29907	-7.03707	1.97e-10	1.61e-08	13.4813	Down
ITGB1	-1.24045	6.33499	-6.95874	2.88e-10	1.99e-08	13.1119	Down
ARID1A	-0.897726	4.83396	-6.93929	3.17e-10	2.13e-08	13.0203	Down
MAPK14	-0.821424	5.14897	-6.89418	3.95e-10	2.4e-08	12.8084	Down
ADAM17	-0.995173	3.74469	-6.7604	7.55e-10	3.82e-08	12.1832	Down
MTOR	-0.809505	4.48495	-6.71727	9.3e-10	4.4e-08	11.9826	Down
FOXO3	-0.844676	5.29091	-5.93026	3.78e-08	7.51e-07	8.42001	Down
KDR	-0.817277	4.13191	-5.35954	4.85e-07	6.16e-06	5.97472	Down
BRCA2	-0.804331	2.32836	-5.17526	1.08e-06	1.19e-05	5.21462	Down
DNMT1	-0.884915	5.00732	-5.15631	1.17e-06	1.27e-05	5.13732	Down
CTNNB1	-0.908416	7.21006	-5.03018	1.99e-06	1.97e-05	4.62726	Down
SMC1A	-0.83443	5.61314	-4.9718	2.54e-06	2.43e-05	4.3938	Down
NOTCH1	-0.812876	4.98118	-4.56874	1.32e-05	0.00010056	2.82915	Down
TOP2A	-0.991345	6.58521	-4.5019	1.72e-05	0.000125248	2.57807	Down
MKI67	-0.935793	5.44636	-4.34257	3.22e-05	0.000215114	1.98976	Down
IGF1R	-1.08621	4.17037	-4.02738	0.000105792	0.000596853	0.87002	Down
TGFA	-0.804089	3.81516	-3.27502	0.00142487	0.00585404	-1.54272	Down
KIT	-1.07649	4.63762	-3.18735	0.00188361	0.00744555	-1.79802	Down
EGFR	-0.886821	4.4551	-2.88534	0.00473125	0.0163897	-2.63328	Down
NTRK2	-0.829359	2.35919	-2.65346	0.0091834	0.0288117	-3.2263	Down
MUC1	-0.922671	5.91247	-2.389	0.0186485	0.0523314	-3.84931	Down
