# Supplementary material for: GSK-3β Regulates Tumor Stemness and Immune-Related Pathways in Triple-Negative Breast Cancer: A Bioinformatics and Experimental Validation Study
Source: Breast J. 2025 Nov 20;2025:5943807. doi: 10.1155/tbj/5943807 (PMC12660618; doi:10.1155/tbj/5943807)
Supplement: Supporting Information 3 — Table S2: the expression of 30 proteins in normal (NC) and GSK-3β-overexpression MDA-MB-231 cells (NE). [file 5943807.f3.xlsx]

## Sheet: Sheet 1
Table S2 The expression of 30 proteins in normal (NC) and GSK-3β-overexpression MDA-MB-231 cells (NE)
	231_NC_1	231_NC_2	231_NC_3	231_OE_1	231_OE_2	231_OE_2_rep	231_OE_3	pool1	log2(foldchange)	P_value	P_value_adjust	-log10(P)	Class
O14497_ARID1A	20.7709	20.9518	20.9316	20.8583	20.9024	20.9558	20.8851	20.8871	-0.00497162	0.965397	0.971789	0.0152942	NoSignificant
O43524_FOXO3	20.1658	20.0815	20.207	19.9916	20.361	20.3104	20.0881	20.1533	0.0031257	0.971789	0.971789	0.0124282	NoSignificant
P00403_COX2	26.6965	26.6489	26.8911	25.43	25.8407	25.767	25.6758	26.288	-1.09076	0.00294383	0.0126164	2.53109	Down
P00533_EGFR	25.1973	25.315	25.5108	25.3919	25.68	25.6885	25.5929	25.5751	0.213038	0.162652	0.209547	0.788741	NoSignificant
P01137_TGFB1	20.9391	20.807	20.8912	21.2537	21.3095	21.2642	21.158	21.5475	0.361582	0.00375386	0.014077	2.42552	NoSignificant
P05120_SERPINB2	19.3638	19.5064	19.7559	21.7914	21.9857	21.9763	21.8329	21.1868	2.32124	0.000375468	0.00281601	3.42543	Up
P05556_ITGB1	26.3504	26.4472	26.5524	26.575	26.8493	26.8873	26.711	26.6712	0.263713	0.0614782	0.0970709	1.21128	NoSignificant
P08069_IGF1R	20.7796	20.8751	21.0423	20.9172	21.0519	21.0748	20.9924	21.0243	0.0850645	0.382086	0.440869	0.417838	NoSignificant
P08727_KRT19	28.5021	28.6591	28.7101	28.6691	28.8841	28.9114	28.8524	28.7501	0.178472	0.124359	0.16958	0.905323	NoSignificant
P09429_HMGB1	20.612	20.7376	20.4692	20.7878	20.4087	20.5036	20.3361	20.186	-0.0855918	0.591706	0.657451	0.227894	NoSignificant
P10721_KIT	18.9329	19.1231	19.2225	20.136	20.4945	20.482	20.4985	19.7511	1.28825	0.00151279	0.00756396	2.82022	Up
P11388_TOP2A	24.6393	24.4233	25.2356	23.9679	24.2799	24.3235	24.0239	24.4981	-0.711176	0.0937087	0.13387	1.02822	NoSignificant
P15941_MUC1	18.8792	18.9226	19.2974	19.3535	19.6399	19.4397	19.3794	19.0264	0.417899	0.0655726	0.0983589	1.18328	NoSignificant
P16070_CD44	29.0158	29.0938	29.3024	29.4345	29.67	29.6573	29.5012	29.4566	0.396184	0.0242979	0.0520669	1.61443	NoSignificant
P26358_DNMT1	24.4735	24.4666	24.6158	22.5648	22.7917	22.7574	22.6786	23.9401	-1.83897	4.33453e-05	0.000650179	4.36306	Down
P28482_MAPK1	25.4215	25.3768	25.6703	24.8303	24.9381	24.8705	24.9097	25.4487	-0.602012	0.0144731	0.0394722	1.83944	Down
P31749_AKT1	22.2207	22.1409	22.572	21.352	21.465	21.4008	21.4254	22.0987	-0.908737	0.0164772	0.0411929	1.78312	Down
P35222_CTNNB1	22.6554	22.7466	22.8585	22.6549	22.9378	22.9661	22.8304	22.786	0.0565304	0.623216	0.667731	0.205362	NoSignificant
P42345_MTOR	23.19	23.0265	23.2874	22.8066	23.0014	23.0023	22.7581	22.824	-0.31266	0.0425293	0.0750518	1.37131	NoSignificant
P42574_CASP3	23.7677	23.5821	23.8046	23.5359	23.5868	23.6428	23.6389	23.8029	-0.133519	0.18853	0.226236	0.724619	NoSignificant
P46013_MKI67	24.3931	24.5492	24.8621	23.1453	23.3027	23.3214	23.2901	24.1441	-1.36709	0.00519811	0.0169628	2.28415	Down
P46531_NOTCH1	21.1726	21.0995	21.2797	21.7748	21.9481	22.0782	21.9701	21.7097	0.714435	0.00102902	0.00617414	2.98757	Up
P49841_GSK3β	22.8603	22.851	23.2321	23.2921	23.5451	23.5519	23.4443	23.2668	0.438519	0.0496961	0.0828269	1.30368	NoSignificant
P78536_ADAM17	22.875	23.0053	23.1968	23.2597	23.5328	23.5537	23.4471	23.3412	0.385881	0.0359024	0.067317	1.44488	NoSignificant
Q06124_PTPN11	23.7316	23.62	24.0178	23.462	23.5675	23.6281	23.6143	23.6171	-0.250368	0.167638	0.209547	0.775628	NoSignificant
Q09472_EP300	20.8621	20.8965	20.9472	19.9525	20.0954	20.1027	20.075	20.6045	-0.860001	0.000358896	0.00281601	3.44503	Down
Q14683_SMC1A	24.4148	24.3714	24.4491	23.4874	23.5054	23.422	23.5577	24.0861	-0.894974	8.69644e-06	0.000260893	5.06066	Down
Q16539_MAPK14	23.3358	23.1982	23.5228	22.7863	22.9797	23.0426	22.8808	23.2529	-0.473965	0.0196441	0.0453325	1.70677	NoSignificant
Q53H12_AGK	24.0297	24.1563	24.1693	23.7155	23.9445	23.9533	23.8216	24.0141	-0.289587	0.0272913	0.0545826	1.56398	NoSignificant
Q92688_ANP32B	25.9911	26.0915	26.2573	25.441	25.6422	25.609	25.5809	26.0813	-0.560386	0.00565428	0.0169628	2.24762	NoSignificant
